# Supplementary material for: Design, Development, and Optimisation of Smart Linker Chemistry for Targeted Colonic Delivery—In Vitro Evaluation
Source: Pharmaceutics. 2023 Jan 16;15(1):303. doi: 10.3390/pharmaceutics15010303 (PMC9860859; doi:10.3390/pharmaceutics15010303)
Supplement: Supplementary file 1 [file pharmaceutics-15-00303-s001.zip]

Archive with 1 entries (1 files):
- pharmaceutics-2143084-supplementary.pdf
